# Supplementary material for: Fungal and bacterial communities of ‘Pinot noir’ must: effects of vintage, growing region, climate, and basic must chemistry
Source: PeerJ. 2021 Feb 4;9:e10836. doi: 10.7717/peerj.10836 (PMC7868071; doi:10.7717/peerj.10836)
Supplement: Supplemental Information 1 — Additional details about vineyards including elevation, sub-appellation, soil order, soil subgroup, and soil texture. Also includes fruit maturity metrics: total soluble solids (° Brix), pH, and titratable acidity (g tartaric acid L−1). [file peerj-09-10836-s001.csv]

Vineyard	Vintage	AVA	Elevation (m)	Sub Appellation	Soil Order	Soil Subgroup	Soil texture	Must Total Soluble Solids (¡Brix)	Must pH	Must titratable acidity (g tartaric acid L-1)
AS1	2016	Monterey	127	Arroyo Seco	Mollisols	Typic Argixerolls	fine-loamy	22.725	3.48	6.095
AS2	2016	Monterey	180	Arroyo Seco	Mollisols	Typic Argixerolls	fine-loamy	22.525	3.54	5.5125
AV1	2016	Mendocino	479	Mendocino	Alfisols	Ultic Haploxeralfs	fine-loamy	22.85	3.7275	4.2825
CRN1	2016	Sonoma	13	Los Carneros	Vertisols	Chromic Pelloxererts	fine	23.475	3.5475	4.41
OR1	2016	Willamette Valley	94	Yamhill-Carlton	Alfisols	Ultic Haploxeralfs	fine	24.95	3.62	4.39
RRV1	2016	Sonoma	38	Russian River Valley	Ultisols	Typic Haplustults	fine-loamy	25.475	3.4675	4.7625
RRV2	2016	Sonoma	167	Russian River Valley	Ultisols	Typic Haplustults	fine-loamy	24.95	3.625	3.83
RRV3	2016	Sonoma	56	Russian River Valley	Ultisols	Fluvaquentic Haploxerolls	fine-loamy	24.425	3.4625	5.7725
SMV1	2016	Santa Barbara	203	Santa Maria Valley	Alfisols	Mollic Haploxeralfs	fine-loamy	23.625	3.6175	4.7375
SMV2	2016	Santa Barbara	150	Santa Maria Valley	Mollisols	Cumulic Haploxerolls	coarse-loamy	25.275	3.645	4.6375
SNC1	2016	Sonoma	203	Sonoma Coast	Ultisols	Typic Haplustults	fine-loamy	24.4	3.525	4.3875
SNC2	2016	Sonoma	63	Sonoma	Vertisols	Aridic Haploxererts	fine	23.525	3.4625	4.6325
SRH1	2016	Santa Barbara	159	Santa Rita Hills	Mollisols	Pachic Ultic Haploxerolls	clayey-skeletal	24.175	3.4925	5.56
AS1	2017	Monterey	127	Arroyo Seco	Mollisols	Typic Argixerolls	fine-loamy	23.15	3.585	6.0225
AS2	2017	Monterey	180	Arroyo Seco	Mollisols	Typic Argixerolls	fine-loamy	22.975	3.61	5.26
AV1	2017	Mendocino	479	Mendocino	Alfisols	Ultic Haploxeralfs	fine-loamy	23.35	3.6075	4.595
AV2	2017	Mendocino	86	Mendocino	Alfisols	Ultic Haploxeralfs	fine-loamy	23.575	3.8225	4.235
CRN1	2017	Sonoma	13	Los Carneros	Vertisols	Chromic Pelloxererts	fine	25.2	3.725	4.9425
OR1	2017	Willamette Valley	94	Yamhill-Carlton	Alfisols	Ultic Haploxeralfs	fine	23.325	3.6025	4.7175
OR2	2017	Willamette Valley	134	Eola-Amity Hills	Mollisols	Aquultic Haplexerolls	very-fine	24.175	3.4525	4.9525
RRV1	2017	Sonoma	38	Russian River Valley	Ultisols	Typic Haplustults	fine-loamy	25.175	3.5525	4.13
RRV2	2017	Sonoma	167	Russian River Valley	Ultisols	Typic Haplustults	fine-loamy	26.8	3.6375	3.7
RRV3	2017	Sonoma	56	Russian River Valley	Ultisols	Fluvaquentic Haploxerolls	fine-loamy	22.3	3.5175	4.8175
SMV1	2017	Santa Barbara	203	Santa Maria Valley	Alfisols	Mollic Haploxeralfs	fine-loamy	23.775	3.7075	5.165
SMV2	2017	Santa Barbara	150	Santa Maria Valley	Mollisols	Cumulic Haploxerolls	coarse-loamy	23.175	3.6125	4.9425
SNC1	2017	Sonoma	203	Sonoma Coast	Ultisols	Typic Haplustults	fine-loamy	26.45	3.5925	4.1925
SNC2	2017	Sonoma	63	Sonoma	Vertisols	Aridic Haploxererts	fine	23.425	3.4275	5.5175
SRH1	2017	Santa Barbara	159	Santa Rita Hills	Mollisols	Pachic Ultic Haploxerolls	clayey-skeletal	22.55	3.5975	5.125
Source: Kerri L Steenwerth, Ian A. Morelan, Ruby J. Stahel, Thien P. Nguyen, Rosa Figueroa, Dario Cantu, Jungmin Lee, Ron C. Runnebaum, Amisha T. Poret-Peterson. Fungal and bacterial communities of ‘Pinot noir’ must vary across vintage and growing region. Peer J, submitted 8/2020.
